# Supplementary material for: Micro-RNA 92a as a Therapeutic Target for Cardiac Microvascular Dysfunction in Diabetes
Source: Biomedicines. 2021 Dec 28;10(1):58. doi: 10.3390/biomedicines10010058 (PMC8773250; doi:10.3390/biomedicines10010058)
Supplement: Supplementary file 1 [file biomedicines-10-00058-s001.zip]

Archive with 1 entries (1 files):
- biomedicines-1499586-supplementary.pdf
